# Supplementary material for: New Three-Finger Protein from Starfish Asteria rubens Shares Structure and Pharmacology with Human Brain Neuromodulator Lynx2
Source: Mar Drugs. 2022 Aug 3;20(8):503. doi: 10.3390/md20080503 (PMC9410279; doi:10.3390/md20080503)
Supplement: Supplementary file 1 [file marinedrugs-20-00503-s001.zip]

Archive with 1 entries (1 files):
- marinedrugs-1832311-supplementary.pdf
